# Supplementary material for: cis-Decalin-containing tetramic acids as inhibitors of insect steroidogenic glutathione S-transferase Noppera-bo
Source: PLoS One. 2023 Aug 31;18(8):e0290851. doi: 10.1371/journal.pone.0290851 (PMC10470909; doi:10.1371/journal.pone.0290851)
Supplement: S1 Table — (XLSX) [file pone.0290851.s001.xlsx]

## Sheet: S1_Table
position		Major			Minor
		dc	dH	multi (J in Hz)	dc	D13C
1		206.446	-		206.617	-0.171
2		55.569	-		55.492	0.077
3		38.447	2.2573	brd (12.6)	38.323	0.124
4	ax	24.082	1.2896		OL*	0
	eq		1.632			-
5	ax	35.643	0.8441	m	OL*	0
	eq		1.64	m		-
6		28.67	1.3022	m	28.632	0.038
7	ax	35.643	1.1694	m	35.71	-0.067
	eq		1.6	m		-
8		34.451	2.3581	m	34.68	-0.229
9		128.012	5.1924	brs	127.774	0.238
10		133.888	-		133.773	0.115
11		48.978	3.3223	d (10.3)	49.025	-0.047
12		21.24	1.2701	3H, s	OL*	0
13		144.847	6.0255	dd (14.9, 9.7)	OL*	0
14		132.314	6.2643	ddd (14.8, 11.4, 9.7)	132.381	-0.067
15		144.99	7.2606	dd (15.4, 10.8)	144.962	0.028
16		119.809	5.83315	d (15.4)	OL*	0
17		167.911	-		OL*	0
18		23.31	1.5782	3H, s	23.339	-0.029
19		22.728	0.8195	3H, d (6.3)	OL*	0
2'		171.707	-		171.564	0.143
3'		113.046	-		113.323	-0.277
4'		173.796	-		173.634	0.162
5'		58.869	4.1308	brt (3.5)	OL*	0
6'	a	62.713	3.7014	m	62.76	-0.047
	b		3.9012	dd (11.5, 3.5)
17-OMe		51.725	3.7208	3H, s	OL*	0
4'-OMe		61.253	3.7644	3H, s	OL*	0
1'-NH		-	5.8887	brs	-	-
measured in CDCl3 at 500 MHz for 1H and 125 MHz for 13C
*Overlaped with major signal
